# Supplementary material for: Survival benefit of glioblastoma patients after FDA approval of temozolomide concomitant with radiation and bevacizumab: A population-based study
Source: Oncotarget. 2017 Apr 12;8(27):44015–31. doi: 10.18632/oncotarget.17054 (PMC5546458; doi:10.18632/oncotarget.17054)
Supplement: Supplementary file 2 [file oncotarget-08-44015-s002.xlsx]

## Sheet: table s1
Table S1. Comparsion of the Related Randomized Clinical Trials and Population-based Studies on TMZ and BEV in GBM Treatment
			TMZ											BEV
			RCTs				Population-based Studies							RCTs			Population-based Studies
Characteristics			Stupp et al[11]	Gilbert et al[41]	Stupp et al[42]		Lawrence et al[23]	Koshy et al[22]	Darefsky et al[21]	Ronning et al[31]	Johnson et al[24]	Dubrow et al[25]		Chinot et al[26]	Gilbert et al[27]		Johnson et al[28]	Wachtel et al[29]
Trial/Database			EORTC-NCIC	RTOG 0525	EF-14		SEER	SEER	SEER	NPD and CRN	SEER	VHA		AVAglio	RTOG 0825		SEER	SEER
Range of diagnosis, years			Aug 2000-Mar 2002	Jan 2006-Jun 2008	Jul 2009-Nov 2014		2001-2007	2000–2006	Jan 1993- Dec 2007	Jan 1, 2000- Dec 31, 2007	2000–2003, and 2005-2008	1997-2008		Jun 2009-Mar 29, 2011	April 2009 - May 2011		Divided by year of death: 2006, 2008 or 2010	2000-2009
Treatment group/Time period (N)			RT (286) RT+TMZ (287)	Standard TMZ (411) Dose-Dense (DD) TMZ (422)	TMZ alone (105) TMZ+TTFields (210)		2001-2003 (5278) 2004-2007 (7725)	2000–2001 (1775) 2002–2003 (1955) 2004 (1095) 2005–2006 (2094)	1993 – 1995 (2257) 1996 – 1998 (2376) 1999 – 2001 (4165) 2002 – 2004 (5338) 2005 – 2007 (5538)	Pre-TMZ: 2000-2003 (556) TMZ: 2004-2007 (601)	2000–2003 (6673) 2005-2008 (7259)	1997 – 2000 (518) 2001 – 2004 (586) 2005 – 2008 (541)		BEV+RT-TMZ (458) Placebo+RT-TMZ (463)	BEV (312) Placebo (309)		2006 (1715) 2008 (1924) 2010 (1968)	Jan 2000–Jun 2003 (6631) Jul 2003–Mar 2005 (3692) Apr 2005–Oct 2007 (5562) Nov 2007–Dec 2009 (4994)
HR for death			RT: 1.00 (ref.*) RT+TMZ: 0.62, significant *: by taking as reference group.	Standard TMZ: 1.00 (ref.) DD TMZ: 1.03, P = 0.63	TMZ alone: 1.00 (ref.) TMZ+TTFields: 0.74, significant		2001:1.00 (ref.) 2002: 0.91 2003: 0.89 2004: 0.83 2005: 0.78 2006: 0.81 2007: 0.75 All significant	2000–2001:1.00 (ref.) 2002–2003: 0.87 2004: 0.74 2005–2006: 0.65 All significant	1993 – 1995: 1.00 (ref.) 1996 – 1998: 0.97 1999 – 2001: 0.89* 2002 – 2004: 0.78* 2005 – 2007: 0.69* *: significant	No HR for time period, but the HR for TMZ treatment: 0.50, P<0.001	2000-2003: 1.00 (ref.) 2005 – 2008: 0.76, for those who were treated surgery and RT, significant	Adjust without TMZ usage: 1997 – 2000: 1.00 (ref.) 2001 – 2004: 0.91 2005 – 2008: 0.73*; Adjust with TMZ usage: 1997 – 2000: 1.00 (ref.) 2001 – 2004: 1.06 2005 – 2008: 1.01 *: significant		Placebo+RT-TMZ: 1.00 (ref.) BEV+RT-TMZ: 0.88 non-significant	Placebo: 1.00 (ref.) BEV: 1.13 P = 0.21		NA	ORs for death (12-month): Jan 2000–Jun 2003: 1.00 (ref.) Jul 2003–Mar 2005: 0.78 Apr 2005–Oct 2007: 0.64 Nov 2007–Dec 2009: 0.50
Age, years, median (range)			RT: 57 (23-71) RT+TMZ: 56 (19-70)	18+ (Median and range: NA), only age group available: Standard TMZ: <50 (27%), ≥50 (73%); DD TMZ: <50 (26%), ≥50 (74%);	57 (20-83)		Median and range: NA, only age group available: 20-49: 17.7% 50-69: 49.1% ≥70: 33.3%	59 (20-75+)	NA (20-80+), age group available: 20-44: 11% 45-64: 46% 65-79: 36% 80+: 7%	18+ Pre-TMZ: 2000-2003 (Median 61-62, individual year) TMZ: 2004-2007 (Median 63-64, individual year)	2000–2003: 62 (52-72) 2005–2008: 61 (53–71)	NA (55-74), age group available: 25-54: 20% 55-64: 33% 65-74: 27% 75+: 20%		BEV+RT-TMZ: 57 (20-84) Placebo+RT-TMZ: 56 (18-79)	58 (19-82) (Randomized N=637)		2006: 62 (IQR range: 19) 2008: 62 (IQR range: 18) 2010: 62 (IQR range: 17)	Median: NA, age groups were available. 18-39: 1143 (5.5%) 40-54: 4690 (22.5%) 55-69: 8405 (40.3%) 70+: 6641 (31.8%)
Male (%)			360 (62.8)	476 (57.1)	207 (66)		0.578	4186 (60.5)	11382 (58)	692 (59.8)	8181 (58.7)	1598 (97)		580 (63.0)	372 (60.0)		3294 (58.7)	12274 (58.8)
KPS or WHO performance status, % or median (range)			WHO performance status: 0: 38% (RT), 39% (RT+TMZ); 1: 49% (RT), 47% (RT+TMZ); 2: 12% (RT), 38% (RT+TMZ);	KPS: 60-80: 34% (Standard TMZ), 35% (DD TMZ); 90-100: 66% (Standard TMZ), 65% (DD TMZ);	KPS: 90 (60-100)		NA	NA	NA	NA	NA	NA		KPS: 50-80: 32.6% (BEV+RT-TMZ), 30.3% (Placebo+RT-TMZ); 90-100: 67.4% (BEV+RT-TMZ), 69.7% (Placebo+RT-TMZ); WHO performance status: 0: 49.6% (BEV+RT-TMZ), 51.5% (Placebo+RT-TMZ); 1 or 2: 50.4% (BEV+RT-TMZ), 48.5% (Placebo+RT-TMZ);	KPS: 60-80: 40% (BEV), 39% (Placebo); 90-100: 60% (BEV), 61% (Placebo);		NA	NA
Surgery, N(%)
Biopsy only			RT: 45 (16) RT+TMZ: 48 (17)	Standard TMZ: 14 (3) DD TMZ: 13 (3)	TMZ alone: 11 (10) TMZ+TTFields: 23 (11)		2001-2003 (18.3) 2004-2007 (10.8)	1350 (19.5)	4394 (22)	NA	2549 (18.3)	426 (26)		BEV+RT-TMZ: 60 (13.1) Placebo+RT-TMZ: 44 (9.5)	NA		NA	NA
Partial resection			RT: 128 (45) RT+TMZ: 126 (44)	Standard TMZ: 167 (41) DD TMZ: 188 (45)	TMZ alone: 27 (26) TMZ+TTFields: 52 (25)		2001-2003 (25.5) 2004-2007 (26.2)		15130 (77)	NA	3861 (27.7)	654 (40)		BEV+RT-TMZ: 210 (45.9) Placebo+RT-TMZ: 223 (48.2)	BEV: 107 (34) Placebo: 119 (38)		NA	Less than extensive surgery: 14079 (67.4)
GTR			RT: 113 (40) RT+TMZ: 113 (39)	Standard TMZ:230 (56) DD TMZ: 221 (52)	TMZ alone: 67 (64) TMZ+TTFields: 135 (64)		2001-2003 (26.5) 2004-2007 (35.0)	5569 (80.5)		NA	4322 (31.0)	271 (16)		BEV+RT-TMZ: 188 (41.0) Placebo+RT-TMZ: 196 (42.3)	BEV: 197 (63) Placebo: 181 (59)		2006: 633 (36.9) 2008: 570 (29.6) 2010: 477 (24.2)	Radical resection or lobectomy (extensive surgery): 6527 (31.3)
Resection NOS			NA	NA	NA		2001-2003 (0.9) 2004-2007 (1.1)	NA	150 (1)	NA	229 (1.7)	294 (18)		NA	BEV: 8 (3) Placebo: 9 (3)		2006: 721 (42.0) 2008: 917 (47.7) 2010: 1129 (57.4)	273 (1.3)
Radiation Treated (%)			RT: (98) RT+TMZ: (99)	RTOG/NCCTG: Standard TMZ: 337 (82) DD TMZ: 349 (83) EORTC: Standard TMZ: 74 (18) DD TMZ: 73 (17)	TMZ alone (100) TMZ+TTFields (100)		2001-2003 (69.0) 2004-2007 (70.3)	1	14371 (73)	906 (78.3)	10174 (73.0)	1203 (73)		BEV+RT-TMZ: (100) Placebo+RT-TMZ: (100)	BEV: 242 (78) Placebo: 248 (80)		2006: 1240 (72.3) 2008: 1401 (72.8) 2010: 1469 (74.6)	4273 (20.5)
MGMT status (methylated/non-methylated)			NA	Standard TMZ: 122/254 DD TMZ: 123/263	TMZ alone: 26/38 TMZ+TTFields: 49/79		NA	NA	NA	NA	NA	NA		BEV+RT-TMZ: 117/225 Placebo+RT-TMZ: 120/236	BEV: 90/215 Placebo: 85/214		NA	NA
Median OS (months)			RT (12.1) RT+TMZ (14.6)	Standard TMZ (16.6) DD TMZ (14.9)	For per-protocol population: TMZ alone (15.6) TMZ+TTFields (20.5) For Intent-to-Treat population: TMZ alone (16.6) TMZ+TTFields (19.6)		2001 (7) 2002 (8) 2003 (7) 2004 (8) 2005 (9) 2006 (9) 2007 (9)	Relative survival*: 2000–2001(12) 2002–2003 (13) 2004 (14) 2005–2006 (15) (P <0.0001 compared to 2000–2001 and 2002–2003; P = 0.07 compared to 2004)	(Complete cohort-> Restricted aged 20-69): 1993 – 1995 (7.5->9.5) 1996 – 1998 (7.5->9.5) 1999 – 2001 (7.5->10.5) 2002 – 2004 (8.5->11.5) 2005 – 2007 (9.5->12.5)	Pre-TMZ: 2000-2003 (8.3) TMZ: 2004-2007 (10.1) P<0.001	(Complete cohort->Restricted to treated surgery and RT): 2000–2003 (8.1->12.0) 2005-2008 (9.7->14.2)	(Complete cohort->Restricted to treated surgery and RT): 1997 – 2000 (5.5->8.3) 2001 – 2004 (5.7->9.2) 2005 – 2008 (6.4->10.6)		BEV+RT-TMZ: (16.8) Placebo+RT-TMZ: (16.7)	BEV (15.7) Placebo (16.1)		2006 (8) 2008 (7) 2010 (9)	NA
1-year OS rate (%)			RT (50.6) RT+TMZ (61.1)	NA	NA		NA	NA	NA	NA	NA	(Complete cohort->Restricted to treated surgery and RT): 1997 – 2000 (24.3->33.8) 2001 – 2004 (22.4->34.3) 2005 – 2008 (29.4->44.7)		BEV+RT-TMZ: (72.4) Placebo+RT-TMZ: (66.3) P = 0.049	NA		NA	Jan 2000–Jun 2003 (31.8) Jul 2003–Mar 2005 (37.3) Apr 2005–Oct 2007 (41.0) Nov 2007–Dec 2009 (43.0)
2-year OS rate (%)			RT (10.4) RT+TMZ (26.5)	Standard TMZ (34.2) DD TMZ (33.9)	For Intent-to-Treat population: TMZ alone (29) TMZ+TTFields (43) P = 0.006		NA	Relative 2-year survival rate: 2000–2001(15) 2002–2003 (19) 2004 (24) 2005–2006 (26)	(Complete cohort-> Restricted aged 20-69): 1993 – 1995 (7->9) 1996 – 1998 (7->10) 1999 – 2001 (9->13) 2002 – 2004 (13->18) 2005 – 2007 (17->22)	Pre-TMZ: 2000-2003 (4.4-7.7, individual year) TMZ: 2004-2007 (8.0-17.2, individual year)	Stratified by age group: 2000–2003 (2.0-57.7) 2005-2008 (2.9-59.6)	Restricted to treated surgery and RT: 1997 – 2000 (5.2->7.9) 2001 – 2004 (6.5->10.7) 2005 – 2008 (10.2->15.3)		BEV+RT-TMZ: (33.9) Placebo+RT-TMZ: (30.1) P = 0.24	NA		NA	NA
Abbreviation: NA, not available; VHA, Veterans Health Administration databases; NPD, Norwegian Prescription Database; CRN, Cancer Registry of Norway
*: Relative survival was defined as the ratio of observed survival to the expected survival rate were calculated using the Kaplan–Meier method[22].
